# Supplementary material for: Molecular Epidemiology of Streptococcus pneumoniae Serotype 1: A Systematic Review of Circulating Clones and Clonal Clusters
Source: Int J Mol Sci. 2025 Mar 4;26(5):2266. doi: 10.3390/ijms26052266 (PMC11900055; doi:10.3390/ijms26052266)
Supplement: Supplementary file 1 [file ijms-26-02266-s001.zip]

Archive with 2 entries (2 files):
- PRISMA_checklist.pdf
- Supplementary_tables.pdf
